# Supplementary material for: Determining the Innovativeness of Nurses Who Engage in Activities That Encourage Innovative Behaviors
Source: Nurs Rep. 2024 Apr 3;14(2):849–70. doi: 10.3390/nursrep14020066 (PMC11036237; doi:10.3390/nursrep14020066)
Supplement: Supplementary file 1 [file nursrep-14-00066-s001.zip]

Archive with 1 entries (1 files):
- nursrep-2775883-supplementary.pdf
